# Supplementary material for: A Cross-Sectional Study on Self-Perceived Health and Physical Activity Level in the Spanish Population
Source: Int J Environ Res Public Health. 2022 May 6;19(9):5656. doi: 10.3390/ijerph19095656 (PMC9104406; doi:10.3390/ijerph19095656)
Supplement: Supplementary file 1 [file ijerph-19-05656-s001.zip]

Archive with 1 entries (1 files):
- ijerph-1682487-supplementary.pdf
